# Supplementary material for: Integrating Host Genetics and Clinical Setting in Machine Learning Models: Predicting COVID-19 Prognosis for Healthcare Decision-Making (The FeMiNa Study)
Source: Diagnostics (Basel). 2026 Feb 15;16(4):583. doi: 10.3390/diagnostics16040583 (PMC12939118; doi:10.3390/diagnostics16040583)
Supplement: Supplementary file 1 [file diagnostics-16-00583-s001.zip]

Archive with 1 entries (1 files):
- diagnostics-4063679-supplementary.pdf
